# Supplementary material for: Prevalence of frailty among community dwelling older adults in receipt of low level home support: a cross-sectional analysis of the North Dublin Cohort
Source: BMC Geriatr. 2017 Jun 7;17:121. doi: 10.1186/s12877-017-0508-2 (PMC5463412; doi:10.1186/s12877-017-0508-2)
Supplement: Supplementary file 1 — Prevalence of frailty categories (condensed) overall and by age categories. (XLSX 10 kb) [file 12877_2017_508_MOESM1_ESM.xlsx]

## Sheet: Sheet1
Clinical Frailty Scale (CFS)	Overall	Age Category (years)
	Cohort	65-69	70-74	75-79	80-84	85-89	90-94	≥95
	n (%)	n (%)	n (%)	n (%)	n (%)	n (%)	n (%)	n (%)
Very Fit - Managing Well (CFS 1-3)	263 (20.2)	15 (16.1)	26 (22.4)	54 (24.3)	79 (23.0)	60 (19.2)	25 (14.0)	4 (11.4)
Vulnerable (CFS 4)	499 (38.4)	40 (43.0)	50 (43.1)	86 (38.7)	137 (39.9)	120 (38.5)	56 (31.5)	10 (28.6)
Mildly Frail (CFS 5)	301 (23.2)	17 (18.3)	22 (19)	52 (23.4)	74 (21.6)	78 (25)	51 (28.7)	7 (20.0)
Moderately Frail (CFS 6)	189 (14.5)	18 (19.4)	13 (11.2)	23 (10.4)	44 (12.8)	42 (13.5)	37 (20.8)*	12 (34.3)**
Severely Frail- Terminally ill (CFS 7-9)	47 (3.6)	3(3.2)	5 (4.3)	7 (3.2)	9 (2.6)	12 (3.8)	9 (5.1)	2 (5.7)
