# Supplementary material for: Prevalence of frailty among community dwelling older adults in receipt of low level home support: a cross-sectional analysis of the North Dublin Cohort
Source: BMC Geriatr. 2017 Jun 7;17:121. doi: 10.1186/s12877-017-0508-2 (PMC5463412; doi:10.1186/s12877-017-0508-2)
Supplement: Supplementary file 2 — Prevalence of frailty according to living status. (XLSX 9 kb) [file 12877_2017_508_MOESM2_ESM.xlsx]

## Sheet: Sheet1
Clinical Frailty Scale
	Living Status
	Alone	With Others
Very Fit - Managing Well (CFS 1-3)	192 (21.8)	57* (14.6)
Vulnerable (CFS 4)	365 (41.4)	125* (32)
Mildly Frail (CFS 5)	200 (22.7)	97 (24.8)
Moderately Frail (CFS 6)	106* (12)	82 **(21)
Severely Frail- Terminally ill (CFS 7-9)	18** (2)	30** (7.7)
